# Supplementary material for: Maternal Iodine Intake and Neurodevelopment of Offspring: The Japan Environment and Children’s Study
Source: Nutrients. 2022 Apr 27;14(9):1826. doi: 10.3390/nu14091826 (PMC9105063; doi:10.3390/nu14091826)
Supplement: Supplementary file 1 [file nutrients-14-01826-s001.zip]

Archive with 1 entries (1 files):
- nutrients-1660997-supplementary.pdf
